# Supplementary material for: Estimating the sample mean and standard deviation from the sample size, median, range and/or interquartile range
Source: BMC Med Res Methodol. 2014 Dec 19;14:135. doi: 10.1186/1471-2288-14-135 (PMC4383202; doi:10.1186/1471-2288-14-135)
Supplement: Supplementary file 2 — Additional file 2: An Excel spread sheet including all formulas. (XLSX 11 KB) [file 12874_2014_1175_MOESM2_ESM.xlsx]

## Sheet: Sheet2
Estimating the sample mean and standard deviation
Scenario 1 (minimum, median, maximum, sample size)
Input							Mean Estimation				Standard Deviation Estimation
	Minimum	Median	Maximum	Sample Size			Our method	Hozo's Method			Our method	Hozo's Method
	0.01	0.03	0.05	100			0.03	0.03			0.00800451	0.00666667
Scenario 2 (minimum, the first quartile, median, the third quartile, maximum, sample size)
Input							Mean Estimation				Standard Deviation Estimation
Minimum	First quartile	Median	Third quartile	Maximum	Sample Size		Our method		Bland's Method		Our method		Bland's Method
0.01	0.02	0.03	0.04	0.05	100		0.03		0.03		0.0115243		0.0111803
Scenario 3 (the first quartile, median, the third quartile, sample size)
Input							Mean Estimation				Standard Deviation Estimation
	First quartile	Median	Third quartile	Sample Size			Our method				Our method
	0.02	0.03	0.04	100			0.03				0.0150441
Readme
1. Choose the scenario according to available summary statistics.
2. Input the summary statistics in the corresponding fields
3. The embeded formula will automatically estimate the mean and standard deviation.
